# Supplementary material for: Interprofessional collaboration between hospital-based palliative care teams and hospital ward staff: A realist review
Source: PLoS One. 2025 Dec 19;20(12):e0338132. doi: 10.1371/journal.pone.0338132 (PMC12716714; doi:10.1371/journal.pone.0338132)
Supplement: S4 File — (XLSX) [file pone.0338132.s004.xlsx]

## Sheet: Sheet1
AUTHOR	DATE	COUNTRY	POPULATION	DESIGN	METHODS	PARTICIPANTS	DISCIPLINE	INTERVENTION
Alsirafy	2015	Asia	Oncology	QT	Retrospective cohort	patients		Co-management of PCT in collaboration with primary team
Amano	2014	Asia	Oncology	QT	Retrospective cohort	patients		PCT as advisory that provided recommendations
Anandan	2022	USA	Geriatrics	QT	Retrospective cohort	patients		Consult service with identification triggers
Artioli	2019	Europe	Wide	Mixed-methods study	Questionnaire + FGs	general HCWs	physicians - nurses - head nurses - nurse assistants - technicians - biologists	Training program for PC
Atayee	2018	USA	Not Reported	QT	Retrospective cohort	patients		PC Specialist pharmacist
Autor	2013	USA	Wide	QT	Cross-sectional questionnaire	general HCWs	nurses	survey to see whether nurses understand PC
Barrat	2018	Europe	Pneumology	QT	Retrospective cohort	patients		collaborative MDT meeting with PC, psychologist and primary team
Beck	2016	USA	Hepatology	QT	Cross-sectional questionnaire	general HCWs	physician trainees - Nurse practitioners - ICU nurses - Fellows - Attending physicians	PCC - no additional information
Berglund	2020	USA	Wide	QT	Retrospective cohort	patients		Social worker-led primary PC model embedded within the hospital ward
Boling	2020	Europe	Not Reported	QL	FGs	Both	All disciplines	PCC - no additional information
Braus	2016	USA	ICU	QT	Before- and after interventional study	patients		PCT member relocated from PCU to ICU (reviewed EHR, informed medical team, participated in morning rounds, making recommendations,…
Cannon	2022	USA	Oncology	QT	Retrospective cohort	patients		PCC - no additional information
Conolly	2021	Europe	Wide	Mixed-methods study	Questionnaire + FGs and individual IVs	general HCWs	Hospital managers and - nurses - nurse managers - Doctors - Allied health professionals H18	SPC CNS
Courtright	2020	USA	Not Reported	QL	Individual Ivs	general HCWs	hospitalist physicians	PC program - no additional information
Coym	2020	Europe	Wide	QL	Individual Ivs	Both	PC physician + requesting physician	PCC - no additional information
De Meritiens	2017	USA	Oncology	QT	Cross-sectional questionnaire	general HCWs	gynaecological oncologists	PC service - no additional information
Economos	2020	Europe	Oncology	QL	Individual Ivs	general HCWs	physicians	mobile PCT - no additional information
Firn	2018	USA	Wide	QL	Individual Ivs	general HCWs	Masters trained social workers	IPC between PC specialist social workers and ward social workers
Friedrichsen	2021	Europe	Internal medicine and surgical care	QL	Participatory observation, Ivs, diaries	general HCWs	Physicians - Nurses - Assistant nurses - Others	PCT with multiple tasks
Gatta	2018	USA	ICU	QL	Individual Ivs	general HCWs	Fellows and attending physicians	PCT - no addtional information
Hill	2022	USA	Not Reported	QT	Retrospective cohort	patients		PC clinical pharmacy specialist
Huang	2019	Asia	Wide	QT	Cross-sectional questionnaire	general HCWs	Physicians and nurse practitioners - Nurses - Other	PCC service with provision of advice to primary team
Jackson&Minnick	2016	USA	Not Reported	QL	Individual Ivs	general HCWs	hospitalist physicians	PC program - no additional information
Jacobsen	2017	USA	Not Reported	Mixed-methods study	Audit + Questionnaire	general HCWs	Internal medicine residents - Attending physicians - Nurse practitioners - Physician assistants	Peer coaching program for PC, coach = PC specialists, coaching = speaking with coachee, brief meeting with patient, teaches the coachee the needed skill or information,joint visits if needed, Recommendations were documented
Kawabatta	2021	Asia	Wide	QT	Pre- post survey study	general HCWs	physicians and nurses	PCC (providing assistance in several situations)
Kennedy	2019	USA	Wide	QT	Cross-sectional questionnaire	general HCWs	Internal medicine residents - Nurses - Nurse practitioners - Internal medicine attending physicians	PCT referral - no additional information
Khateeb	2018	USA	Wide	QT	Before- and after interventional study	patients		Enhanced discharge rounds by adding an attending and SW twice weekly w/ discussions and recommendations
Kyeremanteng	2019	Canada	ICU	QT	Cross-sectional questionnaire	Both	ICU staff physicians (n=16) - ICU RNs (n=154) - ICU Fellows (n=5) - PC staff physicians (n=6) Other	PC integration - no additional information
Lehn	2019	USA	Not Reported	QT	Retrospective cohort	patients		PC pharmacist integration in PCT
Ma	2019	USA	ICU	QT	Cluster Randomized Crossover trial	patients		PCC within 48h of admission with: -Chart review - Meeting with patient and available healthcare proxies - Identification of physical and emotional needs of patient and family - Discussion with primary team on how to best meet those needs - Communication between all parties
Mcdarby	2018	USA	Not Reported	QL	Individual Ivs	Both	PCT members (n=19) Non-PCT specialty providers (n=29): - Nurse practitioner - Physicians	PCC - no additional information
Mertens	2020	Europe	Wide	QL	FGs	Both	All disciplines	Interviews to explore healthcare professionals’ experiences regarding the communi-cative aspects of inter-professional collaboration
Morikawa	2015	Asia	Hematology	QL	Individual Ivs	Both	physicians only	Assess hematologists and PC specialists’ perception about the roles of the hospital-based PCT and the barriers to collaboration
Nevadunsky	2013	USA	Oncology	QT	Retrospective cohort	patients		timely PCC (30 days or more from death) with predefined criteria
Nieder	2016	Europe	Oncology	QT	Retrospective cohort	patients		early PCC 3 months before death - no additional information
Oertel	2022	Europe	Oncology	QT	Retrospective cohort	patients and general HCWs	residents only	PCC with weekly rounds, detailed assessment, and recommendations
Pan	2017	Asia	Wide	QT	Cross-sectional questionnaire	general HCWs	RNs	path modeling on the knowledge, attitude and practice toward PCC - no additional information on PCC
Rocque	2015	USA	Oncology	QT	Before- and after interventional study	patients		triggered PCC with focus on illness understanding, prognostic awareness, physical symptoms and GoC + written summary
Sarradon-Eck	2019	Europe	Oncology	QL	Individual Ivs	Both	physicians only	Early PC - no additional information
Sasahara	2014	Asia	Wide	QT	Prospective cohort	PC specialists	PCTs	PCT - no addtional information
Selvaggi	2014	USA	Hematology	Mixed-methods study	Individual Ivs + Questionnaire	patients and general HCWs	physicians	PC program with didactic education, clinical consultation and education.
Spalding	2016	USA	Not Reported	QT	Retrospective cohort	patients		PCT consultation recommendations in EHR
Van der Stap 1	2022	Europe	Wide	QL	FGs	All three	6 patient reps - 12 community nurses - 8 hospital nurses - 8 general practitioners - 9 hospital physicians - 8 PC specialists	Interviews to identify barriers and facilitators to multidimensional symptom management
Van der Stap 2	2021	Europe	Wide	Mixed-methods study	Questionnaire with open-ended questions + cohort	patients and general HCWs	nurses and physicians	PCT implementation with weekly MDT meetings (assess the self-perceived barriers, educational needs and awareness of available palliative care support)
Wysham	2017	USA	ICU	QT	Cross-sectional questionnaire	general HCWs	nurses - intensivist physicians - advanced practice providers	survey to explore clinician attitudes and beliefs about ICU-based palliative care delivery
Yang 1	2018	Asia	Oncology and palliative medicine	QL	Individual Ivs	Both	nurses and physicians	Co-rounding model (PC specialists as integrated members)
Zemplenyi 1	2021	Europe	Oncology	QT	Retrospective cohort	patients		PCC service program (coordinate integrated care across providers, symtom control, support, and pathway management
Zemplenyi 2	2020	Europe	Oncology	QL	Individual Ivs	Both and relatives	Managers - Physicians ( - 1 hospice nurse, PC psychologist head nurses - Informal caregivers	PCC service : PCT working closely with primary care team, responsible for quick responses to PC needs
	2013
